# Supplementary material for: Dopamine promotes aggression in mice via ventral tegmental area to lateral septum projections
Source: Nat Commun. 2021 Nov 23;12:6796. doi: 10.1038/s41467-021-27092-z (PMC8610979; doi:10.1038/s41467-021-27092-z)
Supplement: Supplementary file 5 — Supplementary Data 1 [file 41467_2021_27092_MOESM5_ESM.xlsx]

## Sheet: Fig1c
	Mounting																Rattling																Biting
wt	0	0	53.3333	45.037	0	77.037	16.5926	28.4444	101.926	0	0	69.9259	0	0	0	23.7037	0	0	37.9259	53.3333	0	111.407	45.037	55.7037	152.889	0	0	124.444	0	7.11111	0	48.5926	0	0	4.74074	53.3333	0	104.296	52.1481	53.3333	163.556	0	0	88.8889	0	4.74074	0	22.5185
mutant	0	0	238.222	1217.19	0	0	999.111	252.444	553.481	565.333	2.37037	705.185	0	0	122.074	254.815	0	0	224	1725.63	0	0	1278.81	242.963	715.852	693.333	8.2963	1086.81	0	3.55556	374.519	357.926	0	0	155.259	1679.41	0	0	1288.3	122.074	765.63	647.111	5.92593	1084.44	0	0	245.333	343.704

## Sheet: Fig1d
wt	mutant
0	0
0	0
96	617.481
151.704	4622.22
0	0
292.741	0
113.778	3566.22
137.481	617.481
418.37	2034.96
0	1905.78
0	16.5926
283.259	2876.44
0	0
11.8519	3.55556
0	741.926
94.8148	956.444

## Sheet: Fig1f
	Mounting									Rattling									Biting
wt	7.3	44.6	18	1.2	0	4.9	7.7	0	12.1	10.7	68.5	15.3	3.9	0	13.3	8.8	0	20.3	10.8	79.2	16.6	3.5	0	8.2	8.1	0	18.6
mutant	3.5	38.3	8.4	3.4	0	10.9	3.3	1.3	13.6	7.2	94.2	12.3	10.9	0	15.7	5.9	0.1	23	5.9	88.1	10.5	9.2	0	22.3	5.2	0.3	28.6

## Sheet: Fig1g
wt	mutant
67.9245	39.1509
453.538	520.283
117.689	73.5849
20.283	55.4245
0	0
62.2642	115.33
58.0189	33.9623
0	4.00943
120.283	153.774

## Sheet: Fig2l
			VTA soma count
			LS	NAc
			102	207
			82	237
			212	201
			76	406

## Sheet: Fig 2o
							Density_data_LSr_meanSEM
			LS injected								NAc injected
		MCLS area	1	0.999993	0.999983	1					0.0298432	0.0789421	0.292702	0.118497
		NAc area	0.117153	0.146541	0.0995923	0.107025					1	1	1.00002	0.999991

## Sheet: Fig3b
		Mounting																Rattling																Biting
	wt	0	0	0	55.1391	0	0	0	10.6409	0	56.1064	0	70.6167	26.1185	0	17.4123	0	17.4123	0	0	124.788	0	0	0	27.0859	5.80411	163.482	0	178.96	95.7678	0	41.5961	0	9.67352	0	0	127.69	0	0	0	30.9553	0	178.96	0	221.524	97.7025	0	42.5635	0
	mutant	315.357	0	0	19.347	0	61.9105	0	70.6167	255.381	119.952	0	52.237	114.148	53.2044	285.369	151.874	485.611	0	0	148.972	0	118.984	0	128.658	429.504	245.707	0	95.7678	210.883	102.539	398.549	194.438	381.137	0	0	67.7146	0	111.245	0	162.515	389.843	266.989	0	95.7678	203.144	91.8984	383.071	199.274

## Sheet: Fig3c
wt	mutant
2.8	122.2
0	0
0	0
31.8	24.4
0	0
0	30.2
0	0
7.1	37.4
0.6	111.1
41.2	65.4
0	0
48.7	25.2
22.7	54.6
0	25.6
10.5	110.3
0	56.4

## Sheet: Fig3d
					off	on	off	on
				wt	462	922	734	681
				wt	780	974	660	683
				wt	782	950	569	550
				wt	884	1039	753	720
				wt	798	892	499	596
				wt	688	757	528	544
				wt	1013	1031	908	866
				wt	693	979	765	772
				wt	822	881	784	864
				mutant	1046	1009	417	898
				mutant	1051	990	1040	699
				mutant	1156	1110	891	1204
				mutant	803	586	182	735
				mutant	739	868	332	752
				mutant	406	673	367	550
				mutant	1719	1659	1685	1519
				mutant	643	854	463	242

## Sheet: Fig 3e
			Group	% of time in Stim chamber
			wt	60.5917
			wt	50.45
			wt	24.5083
			wt	66.2333
			wt	60.1167
			wt	30.7833
			wt	61.3583
			wt	53.8
			wt	50.9333
			wt	40.6
			wt	58.5833
			wt	45.475
			ko	81.1167
			ko	77.5417
			ko	74.4833
			ko	95.2833
			ko	82.8083
			ko	38.3417
			ko	53.7583
			ko	29.7167
			ko	58.1333
			ko	46.6833
			ko	53.6833
			ko	44.65

[truncated: 26 more sheets: Fig3g, Fig3h, Fig3i, Fig3j, Rebuttal 3e, Fig 4c, Fig 4d, Fig 4e, Fig 4f, Fig 4g, Fig 5b, Fig 5e, Fig 5f, Fig 6c, Fig 6d, Fig 6e, Fig 6f, Fig 6g, Fig 6h, Fig 6i …]
