# Supplementary material for: Dopamine promotes aggression in mice via ventral tegmental area to lateral septum projections
Source: Nat Commun. 2021 Nov 23;12:6796. doi: 10.1038/s41467-021-27092-z (PMC8610979; doi:10.1038/s41467-021-27092-z)
Supplement: Supplementary file 7 — Source Data [file 41467_2021_27092_MOESM7_ESM.xlsx]

## Sheet: Fig 1a
Wt Stim	Mutant Stim
899.6	900.4
899.6	900.4
658	110.1
108.3	0.7
900.3	900.2
852.1	899.6
561.3	155.6
349.7	183.1
28.8	11.7
900.2	155
900	636.2
340.8	272.8
899.7	900.3
409.6	900
900	163.4
656	214.6

## Sheet: Fig 1b
Wt Stim	Mutant Stim
899.6	900.4
899.6	900.4
308.6	110.2
108.4	0.8
900.3	900.2
852	899.6
561.3	155.7
233.9	117.9
28.9	11.7
900.2	154.3
900	636.3
340.9	272.8
899.7	900.3
409.6	894.4
900	163.4
665.7	214.8

## Sheet: Fig 1c
Wt Stim	Mutant Stim
899.6	900.4
899.6	900.4
338.1	242.7
114.8	1
900.3	900.2
851.9	899.6
561.4	156.1
248.4	116.1
29	11.8
900.2	173.3
900	636.3
347.7	272.9
899.7	900.3
899.8	900
900	340.8
665.8	228.8

## Sheet: Fig 1d
Wt Stim	Mutant Stim
773.7	190.3
30.1	6.5
593.1	521.5
13.2	4.5
900.5	899.5
281.3	211.5
302.5	408.2
900.4	372.2
107.4	114.6

## Sheet: Fig 1e
Wt Stim	Mutant Stim
759.2	166
30.1	6.5
593.2	513.9
13.2	4.5
900.5	899.5
281.3	216
293.4	408.2
900.4	372.4
107.4	124.3

## Sheet: Fig 1f
Wt Stim	Mutant Stim
773.8	190.4
30.2	6.7
593.2	509.1
14.5	5
900.5	899.5
281.4	211.2
302.6	408.3
900.4	372.3
107.6	124.4

## Sheet: Fig 2b
	Mounting									Rattling									Biting
wt	19.802	0	0	0	0	0	83.1683	19.802		87.1287	11.8812	0	0	0	0	233.663	83.1683		0	15.8416	0	0	0	0	142.574	102.97
mutant	0	554.455	39.604	487.129	91.0891	0	201.98	166.337	249.505	174.257	1358.42	102.97	1302.97	396.04	35.6436	471.287	677.228	1037.62	170.297	1623.76	67.3267	1370.3	419.802	0	546.535	740.594	1061.39

## Sheet: Fig 2c
Wt Stim	Mutant Stim
899.5	322
616	164.9
899.5	248.7
900.2	40.3
899.5	409.5
899.5	900
365.2	385.7
457.6	75.2
	109.3

## Sheet: Fig 2d
Wt Stim	Mutant Stim
174.9	322.1
616	164.9
899.5	248.9
900.2	40.4
899.5	409.6
899.5	173.6
365.3	385.7
457.7	75.3
	70.4

## Sheet: Fig 2e
Wt Stim	Mutant Stim
751.1	900.5
899.5	168
899.5	248.9
900.2	267.3
899.5	514.1
899.5	900
187.4	548.4
462.1	76.9
	262.7

[truncated: 27 more sheets: Fig 6a, Fig 6b, Fig 6c, Fig 6d, Fig 6e, Fig 6f, Fig 7b, Fig 7c, Fig 7d, Fig 7e, Fig 9b , Fig 9c, Fig 9d, Fig 9e, Fig 9f, Fig 10c, Fig 12a, Fig 12b, Fig 12c, Fig 14a …]
